# Supplementary material for: K-paracelsian (KAlSi3O8·H2O) and identification of a simple building scheme of dense double-crankshaft zeolite topologies
Source: IUCrJ. 2019 Jan 1;6(Pt 1):66–71. doi: 10.1107/S2052252518016111 (PMC6327177; doi:10.1107/S2052252518016111)
Supplement: Supplementary file 1 [file m-06-00066-sup1.cif]

data_I
_database_code_depnum_ccdc_archive 'CCDC 1878958'
#==============================================================================

# PROCESSING SUMMARY (IUCr Office Use Only)

_journal_date_recd_electronic      2018-07-31
_journal_date_to_coeditor         ?
_journal_date_from_coeditor       ?
_journal_date_accepted     2018-11-14
_journal_date_printers_first      ?
_journal_date_printers_final      ?
_journal_date_proofs_out          ?
_journal_date_proofs_in           ?
_journal_coeditor_name            ?
_journal_coeditor_code      ED5017SUP1
_journal_coeditor_notes
; ?
;
_journal_paper_category      FA
_journal_techeditor_code      M181611
_iucr_compatibility_tag          ACTA95
_journal_techeditor_notes  
;
;
_journal_coden_ASTM               ?
_journal_name_full                ?
_journal_year                     ?
_journal_volume                   ?
_journal_issue                    ?
_journal_page_first               ?
_journal_page_last                ?
_journal_suppl_publ_number        ?
_journal_suppl_publ_pages         ?

#==============================================================================

_chemical_name_mineral ?K-paracelsian?
_diffrn_radiation_type 'Cu K\a'
_cell_length_a 9.203877
_cell_length_b 9.478482
_cell_length_c 8.598872
_cell_angle_alpha 90
_cell_angle_beta 90
_cell_angle_gamma 90
_cell_volume 750.1551
_symmetry_cell_setting orthorhombic
_symmetry_space_group_name_H-M Pnam
loop_
 _symmetry_equiv_pos_as_xyz
  'x, y, z '
  '-x, -y, z+1/2 '
  '-x+1/2, y+1/2, -z '
  '-x+1/2, y+1/2, z+1/2 '
  'x, y, -z+1/2 '
  '-x, -y, -z '
  'x+1/2, -y+1/2, -z+1/2 '
  'x+1/2, -y+1/2, z '
loop_
_atom_site_label
_atom_site_type_symbol
_atom_site_symmetry_multiplicity
_atom_site_fract_x
_atom_site_fract_y
_atom_site_fract_z
_atom_site_occupancy
_atom_site_B_iso_or_equiv
K1 K   4 0.9051775 0.4208219 0.25 0.9882289 1
Si1 Si   8 0.06910811 0.1996188 0.9329407 0.75 0.7990633
Al1 Al   8 0.06910811 0.1996188 0.9329407 0.25 0.7990633
Si2 Si   8 0.2203551 0.9106303 0.9326256 0.75 0.7990633
Al2 Al   8 0.2203551 0.9106303 0.9326256 0.25 0.7990633
O1 O   8 0.1831324 0.07407488 0.9802215 1 0.3179766
O2 O   8 0.1465411 0.35327 0.9583315 1 0.3179766
O3 O   8 0.9238067 0.188464 0.04226799 1 0.3179766
O4 O   4 0.02246383 0.1828873 0.75 1 0.3179766
O5 O   4 0.2701965 0.9041192 0.75 1 0.3179766
