# Supplementary material for: K-paracelsian (KAlSi3O8·H2O) and identification of a simple building scheme of dense double-crankshaft zeolite topologies
Source: IUCrJ. 2019 Jan 1;6(Pt 1):66–71. doi: 10.1107/S2052252518016111 (PMC6327177; doi:10.1107/S2052252518016111)
Supplement: Supplementary file 2 [file m-06-00066-Isup2.hkl]

data_I
_cell_length_a 9.203877
_cell_length_b 9.478481
_cell_length_c 8.598871
_cell_angle_alpha 90
_cell_angle_beta  90
_cell_angle_gamma 90
_shelx_F_squared_multiplier 1
loop_
_symmetry_equiv_pos_as_xyz
	 'x, y, z '
	 '-x, -y, z+1/2 '
	 '-x+1/2, y+1/2, -z '
	 '-x+1/2, y+1/2, z+1/2 '
	 'x, y, -z+1/2 '
	 '-x, -y, -z '
	 'x+1/2, -y+1/2, -z+1/2 '
	 'x+1/2, -y+1/2, z '
loop_
_refln_index_h
_refln_index_k
_refln_index_l
_refln_F_squared_calc
_refln_F_squared_meas
_refln_F_squared_sigma
_refln_observed_status
   1   1   0        0.19        0.18      0.00 o
   0   1   1        0.01        0.01      0.00 o
   1   1   1        0.74        0.70      0.00 o
   0   2   0        0.17        0.17      0.00 o
   2   0   0        0.10        0.10      0.00 o
   0   0   2        4.18        4.30      0.00 o
   1   2   0        1.79        1.74      0.00 o
   2   1   0        0.90        0.89      0.00 o
   2   0   1        6.28        6.35      0.00 o
   1   2   1        3.05        2.99      0.00 o
   2   1   1        2.16        2.24      0.00 o
   1   1   2        4.54        4.61      0.00 o
   2   2   0        5.97        6.21      0.00 o
   0   2   2        1.25        1.27      0.00 o
   2   0   2        1.14        1.22      0.00 o
   2   2   1        0.00        0.00      0.00 o
   1   2   2        2.00        1.99      0.00 o
   1   3   0        3.35        3.34      0.00 o
   2   1   2        2.68        2.73      0.00 o
   0   3   1        5.63        5.85      0.00 o
   3   1   0        0.07        0.08      0.00 o
   1   3   1        0.32        0.37      0.00 o
   3   1   1        4.08        3.88      0.00 o
   0   1   3        1.00        0.98      0.00 o
   1   1   3        4.79        4.82      0.00 o
   2   2   2        3.20        3.20      0.00 o
   2   3   0        0.71        0.69      0.00 o
   3   2   0        4.71        4.45      0.00 o
   2   3   1        0.07        0.07      0.00 o
   3   2   1        0.36        0.34      0.00 o
   1   3   2        0.31        0.28      0.00 o
   2   0   3        3.45        3.61      0.00 o
   3   1   2        2.21        2.13      0.00 o
   1   2   3        2.59        2.72      0.00 o
   0   4   0        2.23        2.34      0.00 o
   2   1   3        0.61        0.54      0.00 o
   4   0   0        0.04        0.03      0.00 o
   1   4   0        0.00        0.00      0.00 o
   4   1   0        0.04        0.03      0.00 o
   2   3   2        2.43        2.40      0.00 o
   4   0   1        1.47        1.44      0.00 o
   1   4   1        0.02        0.02      0.00 o
   3   2   2        1.67        1.76      0.00 o
   3   3   0        2.11        2.19      0.00 o
   2   2   3        3.32        3.27      0.00 o
   4   1   1        0.01        0.01      0.00 o
   0   0   4        3.88        3.92      0.00 o
   3   3   1        0.79        0.73      0.00 o
   0   3   3        0.01        0.01      0.00 o
   2   4   0        2.08        2.21      0.00 o
   0   4   2        0.11        0.12      0.00 o
   4   2   0        0.20        0.20      0.00 o
   1   3   3        0.07        0.07      0.00 o
   2   4   1        0.41        0.44      0.00 o
   3   1   3        0.45        0.48      0.00 o
   1   1   4        0.31        0.34      0.00 o
   4   0   2        0.10        0.11      0.00 o
   1   4   2        0.01        0.01      0.00 o
   4   2   1        0.43        0.46      0.00 o
   4   1   2        0.11        0.11      0.00 o
   3   3   2        0.55        0.56      0.00 o
   0   2   4        0.20        0.20      0.00 o
   2   0   4        0.00        0.00      0.00 o
   2   3   3        0.87        0.95      0.00 o
   3   2   3        2.02        2.09      0.00 o
   1   2   4        0.18        0.18      0.00 o
   2   1   4        0.02        0.03      0.00 o
   2   4   2        1.41        1.38      0.00 o
   3   4   0        1.23        1.14      0.00 o
   4   2   2        2.10        2.00      0.00 o
   4   3   0        1.44        1.39      0.00 o
   1   5   0        4.86        4.74      0.00 o
   0   5   1        0.90        0.89      0.00 o
   3   4   1        0.72        0.68      0.00 o
   4   3   1        0.06        0.06      0.00 o
   1   5   1        0.04        0.04      0.00 o
   5   1   0        2.71        2.67      0.00 o
   2   2   4        0.26        0.26      0.00 o
   4   0   3        0.33        0.35      0.00 o
   1   4   3        1.48        1.60      0.00 o
   5   1   1        0.90        0.90      0.00 o
   4   1   3        2.80        2.83      0.00 o
   2   5   0        0.53        0.56      0.00 o
   3   3   3        1.79        2.04      0.00 o
   1   3   4        0.15        0.17      0.00 o
   3   1   4        0.04        0.04      0.00 o
   3   4   2        0.55        0.57      0.00 o
   2   5   1        0.02        0.02      0.00 o
   5   2   0        0.00        0.00      0.00 o
   4   3   2        0.22        0.23      0.00 o
   1   5   2        0.01        0.01      0.00 o
   2   4   3        0.04        0.05      0.00 o
   0   1   5        0.06        0.06      0.00 o
   5   2   1        0.90        0.96      0.00 o
   4   2   3        6.70        7.00      0.00 o
   5   1   2        0.03        0.03      0.00 o
   1   1   5        1.85        1.92      0.00 o
   2   3   4        0.01        0.01      0.00 o
   4   4   0        0.02        0.02      0.00 o
   3   2   4        0.26        0.26      0.00 o
   2   5   2        0.22        0.22      0.00 o
   4   4   1        0.02        0.02      0.00 o
   3   5   0        1.63        1.65      0.00 o
   2   0   5        9.54        9.67      0.00 o
   5   2   2        0.00        0.00      0.00 o
   1   2   5        0.65        0.68      0.00 o
   0   4   4        0.79        0.83      0.00 o
   5   3   0        0.53        0.54      0.00 o
   2   1   5        1.45        1.51      0.00 o
   3   5   1        7.47        7.49      0.00 o
   0   5   3        0.03        0.03      0.00 o
   0   6   0        0.76        0.76      0.00 o
   4   0   4        0.27        0.28      0.00 o
   3   4   3        0.21        0.21      0.00 o
   1   4   4        1.96        2.04      0.00 o
   5   3   1        1.33        1.36      0.00 o
   4   3   3        2.47        2.50      0.00 o
   1   5   3        0.62        0.64      0.00 o
   1   6   0        1.46        1.48      0.00 o
   4   1   4        1.71        1.75      0.00 o
   4   4   2        0.00        0.00      0.00 o
   3   3   4        0.69        0.71      0.00 o
   6   0   0        1.65        1.66      0.00 o
   1   6   1        0.78        0.79      0.00 o
   5   1   3        1.64        1.70      0.00 o
   2   2   5        0.43        0.43      0.00 o
   6   1   0        0.02        0.02      0.00 o
   0   3   5        3.41        3.52      0.00 o
   6   0   1        0.12        0.12      0.00 o
   3   5   2        1.74        1.79      0.00 o
   2   4   4        0.03        0.03      0.00 o
   2   5   3        0.87        0.82      0.00 o
   2   6   0        3.47        3.27      0.00 o
   5   3   2        1.03        0.96      0.00 o
   6   1   1        0.60        0.56      0.00 o
   4   2   4        0.20        0.18      0.00 o
   1   3   5        0.24        0.22      0.00 o
   0   6   2        0.17        0.16      0.00 o
   3   1   5        2.70        2.65      0.00 o
   5   2   3        0.42        0.46      0.00 o
   2   6   1        0.40        0.44      0.00 o
   1   6   2        0.50        0.52      0.00 o
   4   5   0        0.01        0.01      0.00 o
   6   2   0        0.29        0.29      0.00 o
   5   4   0        3.01        2.81      0.00 o
   6   0   2        0.00        0.00      0.00 o
   4   5   1        0.05        0.04      0.00 o
   6   2   1        0.23        0.22      0.00 o
   2   3   5        0.17        0.16      0.00 o
   5   4   1        1.29        1.28      0.00 o
   0   0   6        3.38        3.35      0.00 o
   4   4   3        3.18        3.15      0.00 o
   3   2   5        1.02        1.02      0.00 o
   6   1   2        0.79        0.80      0.00 o
   3   4   4        1.43        1.41      0.00 o
   2   6   2        2.05        2.08      0.00 o
   4   3   4        2.10        2.26      0.00 o
   3   5   3        3.57        3.86      0.00 o
   1   5   4        0.96        1.04      0.00 o
   3   6   0        0.28        0.31      0.00 o
   1   1   6        0.05        0.05      0.00 o
   5   3   3        2.40        2.33      0.00 o
   3   6   1        0.02        0.02      0.00 o
   4   5   2        0.55        0.53      0.00 o
   5   1   4        1.12        1.09      0.00 o
   6   2   2        3.35        3.22      0.00 o
   6   3   0        0.43        0.43      0.00 o
   4   0   5        0.82        0.86      0.00 o
   5   4   2        1.42        1.51      0.00 o
   1   4   5        0.01        0.01      0.00 o
   0   2   6        0.07        0.07      0.00 o
   2   0   6        0.06        0.05      0.00 o
   1   6   3        0.79        0.78      0.00 o
   4   1   5        0.29        0.28      0.00 o
   6   3   1        2.62        2.51      0.00 o
   2   5   4        0.20        0.19      0.00 o
   1   2   6        0.99        0.98      0.00 o
   3   3   5        1.94        1.95      0.00 o
   2   1   6        0.03        0.04      0.00 o
   6   0   3        2.60        2.58      0.00 o
   5   2   4        0.00        0.00      0.00 o
   1   7   0        1.13        1.13      0.00 o
   6   1   3        0.57        0.57      0.00 o
   0   7   1        1.23        1.25      0.00 o
   3   6   2        0.08        0.08      0.00 o
   2   4   5        0.79        0.77      0.00 o
   2   6   3        0.90        0.91      0.00 o
   1   7   1        0.29        0.30      0.00 o
   4   2   5        2.70        2.79      0.00 o
   5   5   0        4.65        4.69      0.00 o
   2   2   6        1.09        1.09      0.00 o
   6   3   2        1.88        1.86      0.00 o
   4   4   4        0.13        0.13      0.00 o
   5   5   1        0.09        0.09      0.00 o
   4   5   3        0.05        0.05      0.00 o
   7   1   0        1.39        1.40      0.00 o
   4   6   0        0.48        0.48      0.00 o
   6   2   3        0.24        0.25      0.00 o
   2   7   0        0.39        0.39      0.00 o
   5   4   3        0.39        0.39      0.00 o
   1   3   6        1.63        1.63      0.00 o
   3   5   4        0.05        0.05      0.00 o
   6   4   0        0.00        0.00      0.00 o
   7   1   1        0.28        0.28      0.00 o
   4   6   1        0.01        0.01      0.00 o
   3   1   6        0.13        0.13      0.00 o
   2   7   1        0.01        0.01      0.00 o
   1   7   2        4.93        4.83      0.00 o
   5   3   4        0.01        0.01      0.00 o
   0   5   5        0.79        0.76      0.00 o
   6   4   1        0.02        0.02      0.00 o
   0   6   4        0.36        0.34      0.00 o
   3   4   5        0.79        0.76      0.00 o
   7   2   0        0.22        0.22      0.00 o
   4   3   5        0.62        0.62      0.00 o
   5   5   2        2.80        2.78      0.00 o
   1   5   5        0.17        0.16      0.00 o
   3   6   3        0.17        0.17      0.00 o
   1   6   4        0.14        0.14      0.00 o
   2   3   6        3.96        4.01      0.00 o
   7   2   1        0.13        0.13      0.00 o
   3   2   6        7.18        7.39      0.00 o
   6   0   4        0.02        0.02      0.00 o
   7   1   2        5.29        5.30      0.00 o
   4   6   2        2.82        2.82      0.00 o
   5   1   5        1.99        2.02      0.00 o
   2   7   2        0.00        0.00      0.00 o
   6   3   3        0.19        0.20      0.00 o
   3   7   0        0.55        0.59      0.00 o
   6   1   4        0.16        0.17      0.00 o
   6   4   2        0.84        0.90      0.00 o
   2   5   5        0.02        0.02      0.00 o
   2   6   4        0.16        0.16      0.00 o
   0   4   6        0.35        0.36      0.00 o
   3   7   1        0.47        0.48      0.00 o
   0   7   3        0.13        0.13      0.00 o
   0   1   7        0.15        0.16      0.00 o
   4   0   6        0.18        0.19      0.00 o
   1   4   6        2.22        2.36      0.00 o
   7   2   2        0.90        0.96      0.00 o
   5   2   5        0.96        1.02      0.00 o
   7   3   0        2.25        2.38      0.00 o
   1   7   3        4.94        5.23      0.00 o
   4   5   4        0.37        0.40      0.00 o
   1   1   7        0.33        0.36      0.00 o
   6   2   4        0.09        0.10      0.00 o
   4   1   6        1.97        2.14      0.00 o
   5   4   4        0.06        0.06      0.00 o
   7   3   1        0.01        0.01      0.00 o
   3   3   6        0.13        0.14      0.00 o
   5   5   3        0.36        0.37      0.00 o
   5   6   0        0.22        0.23      0.00 o
   6   5   0        0.09        0.10      0.00 o
   4   4   5        0.68        0.72      0.00 o
   3   7   2        1.89        2.01      0.00 o
   5   6   1        0.03        0.03      0.00 o
   2   0   7        0.36        0.37      0.00 o
   7   1   3        0.47        0.49      0.00 o
   4   6   3        4.37        4.47      0.00 o
   2   4   6        0.67        0.68      0.00 o
   0   8   0        2.19        2.25      0.00 o
   2   7   3        0.47        0.49      0.00 o
   6   5   1        0.12        0.12      0.00 o
   1   2   7        1.52        1.53      0.00 o
   4   2   6        0.02        0.02      0.00 o
   2   1   7        0.29        0.30      0.00 o
   3   5   5       12.82       13.20      0.00 o
   3   6   4        0.05        0.05      0.00 o
   1   8   0        0.02        0.02      0.00 o
   6   4   3        0.32        0.33      0.00 o
   7   3   2        3.38        3.35      0.00 o
   5   3   5        3.79        3.78      0.00 o
   4   7   0        0.01        0.01      0.00 o
   1   8   1        0.53        0.53      0.00 o
   6   3   4        0.78        0.78      0.00 o
   7   2   3        0.41        0.42      0.00 o
   4   7   1        0.26        0.26      0.00 o
   5   6   2        0.01        0.01      0.00 o
   1   6   5        1.34        1.36      0.00 o
   2   2   7        0.49        0.50      0.00 o
   8   0   0        0.58        0.59      0.00 o
   7   4   0        0.01        0.01      0.00 o
   6   5   2        0.05        0.06      0.00 o
   2   8   0        0.48        0.49      0.00 o
   0   3   7        1.27        1.22      0.00 o
   6   0   5        0.72        0.69      0.00 o
   0   8   2        0.34        0.32      0.00 o
   8   1   0        1.15        1.09      0.00 o
   8   0   1        0.44        0.41      0.00 o
   7   4   1        0.02        0.02      0.00 o
   3   4   6        0.39        0.37      0.00 o
   2   8   1        1.06        1.03      0.00 o
   3   7   3        1.61        1.56      0.00 o
   1   7   4        0.06        0.06      0.00 o
   6   1   5        0.77        0.74      0.00 o
   1   3   7        0.07        0.07      0.00 o
   4   3   6        0.04        0.04      0.00 o
